# Supplementary material for: Emergence of a smooth interface from growth of a dendritic network against a mechanosensitive contractile material
Source: eLife. 2021 Aug 23;10:e66929. doi: 10.7554/eLife.66929 (PMC8410080; doi:10.7554/eLife.66929)
Supplement: Source code 1. — MATLAB code is available at: https://github.com/medha7575/sharma-et-al-ELIFE2021. [file elife-66929-code1.zip]

Archive with 1 entries (1 files):
- SharmaetalAnnotatedcodeforActomyosinAloneModel.pdf
